# Supplementary material for: ﻿Ghatippuspaschima, a new species and genus of plexippine jumping spider from the Western Ghats of India (Salticidae, Plexippini, Plexippina)
Source: Zookeys. 2024 Feb 12;1191:89–103. doi: 10.3897/zookeys.1191.114117 (PMC10880105; doi:10.3897/zookeys.1191.114117)
Supplement: XML Treatment for Ghatippus [file zookeys.1191.114117-treatment1.xml]

<!DOCTYPE tp:taxon-treatment
  PUBLIC "-//TaxonX//DTD Taxonomic Treatment Publishing DTD v0 20100105//EN" "tax-treatment-NSO.dtd">
<tp:taxon-treatment xmlns:tp="http://www.plazi.org/taxpub"><tp:treatment-meta><kwd-group><label>Taxon classification</label><kwd>
                <named-content content-type="kingdom">Animalia</named-content>
              </kwd><kwd>
                <named-content content-type="order">Araneae</named-content>
              </kwd><kwd>
                <named-content content-type="family">Salticidae</named-content>
              </kwd></kwd-group><mixed-citation publication-type="journal"><person-group><name><surname>Marathe</surname><given-names>Kiran</given-names></name><name><surname>Maddison</surname><given-names>Wayne P.</given-names></name><name><surname>Kunte</surname><given-names>Krushnamegh</given-names></name></person-group><article-title>﻿<italic><tp:taxon-name><tp:taxon-name-part taxon-name-part-type="genus" reg="Ghatippus">Ghatippus</tp:taxon-name-part><tp:taxon-name-part taxon-name-part-type="species" reg="paschima">paschima</tp:taxon-name-part></tp:taxon-name></italic>, a new species and genus of plexippine jumping spider from the Western Ghats of India (<tp:taxon-name><tp:taxon-name-part taxon-name-part-type="family">Salticidae</tp:taxon-name-part></tp:taxon-name>, <tp:taxon-name><tp:taxon-name-part taxon-name-part-type="tribe">Plexippini</tp:taxon-name-part></tp:taxon-name>, <tp:taxon-name><tp:taxon-name-part taxon-name-part-type="subtribe">Plexippina</tp:taxon-name-part></tp:taxon-name>)</article-title><source>Zookeys</source><day>12</day><month>02</month><year>2024</year><volume>1191</volume><fpage>89</fpage><lpage>103</lpage><pub-id pub-id-type="doi">10.3897/zookeys.1191.114117</pub-id></mixed-citation></tp:treatment-meta><tp:nomenclature><label>﻿</label><tp:taxon-name>
              <object-id xmlns:xlink="http://www.w3.org/1999/xlink" content-type="arpha" xlink:type="simple">7CA59091-BA8E-59FE-A0C0-A700A57773D9</object-id>
              <tp:taxon-name-part taxon-name-part-type="genus" reg="Ghatippus">Ghatippus</tp:taxon-name-part>
              <object-id xmlns:xlink="http://www.w3.org/1999/xlink" content-type="zoobank" xlink:type="simple">https://zoobank.org/1E8E60B3-FBE6-4DB5-83B0-38BFFE401862</object-id>
            </tp:taxon-name><tp:taxon-authority>Marathe &amp; Maddison</tp:taxon-authority><tp:taxon-status xmlns:xlink="http://www.w3.org/1999/xlink" xlink:type="simple">gen. nov.</tp:taxon-status><xref ref-type="fig" rid="F2">Figs 2–5</xref><xref ref-type="fig" rid="F3">, 6, 7</xref><xref ref-type="fig" rid="F4">, 8–17</xref><xref ref-type="fig" rid="F5">, 18–25</xref><xref ref-type="fig" rid="F6">, 26–40</xref></tp:nomenclature><tp:treatment-sec sec-type="type species" id="SECID0EITAG"><title>Type species.</title><p><italic><tp:taxon-name><tp:taxon-name-part taxon-name-part-type="genus" reg="Ghatippus">Ghatippus</tp:taxon-name-part><tp:taxon-name-part taxon-name-part-type="species" reg="paschima">paschima</tp:taxon-name-part></tp:taxon-name></italic> Marathe &amp; Maddison, sp. nov.; by monotypy.</p></tp:treatment-sec><tp:treatment-sec sec-type="etymology" id="SECID0EZTAG"><title>Etymology.</title><p>The generic name <italic>Ghatippus</italic> gen. nov. combines the word ‘Ghat’, representing the collecting locality—the Western Ghats Mountain range—with the distinctive suffix found in several plexippine genera. The generic name is assigned to the masculine gender.</p></tp:treatment-sec><tp:treatment-sec sec-type="diagnosis" id="SECID0EGUAG"><title>Diagnosis.</title><p>The <abbrev xmlns:xlink="http://www.w3.org/1999/xlink" xlink:title="﻿Ultraconserved element" id="ABBRID0EMUAG" xlink:type="simple">UCE</abbrev> phylogeny implies genetic diagnosability of <italic><tp:taxon-name><tp:taxon-name-part taxon-name-part-type="genus" reg="Ghatippus">Ghatippus</tp:taxon-name-part></tp:taxon-name></italic> gen. nov., but here we focus on the morphological distinctions. The membranous retrolateral edge of the embolus (Figs <xref ref-type="fig" rid="F2">2</xref>, <xref ref-type="fig" rid="F5">18</xref>) and lack of distinct epigynal coupling pockets (Figs <xref ref-type="fig" rid="F2">4</xref>, <xref ref-type="fig" rid="F5">20</xref>) differentiate <italic><tp:taxon-name><tp:taxon-name-part taxon-name-part-type="genus" reg="Ghatippus">Ghatippus</tp:taxon-name-part></tp:taxon-name></italic> gen. nov. from all members of clade 1 (Fig. <xref ref-type="fig" rid="F1">1</xref>) and other plexippines except <italic><tp:taxon-name><tp:taxon-name-part taxon-name-part-type="genus" reg="Hyllus">Hyllus</tp:taxon-name-part></tp:taxon-name></italic>, <italic><tp:taxon-name><tp:taxon-name-part taxon-name-part-type="genus" reg="Thyene">Thyene</tp:taxon-name-part></tp:taxon-name></italic> Simon, 1885, and <italic><tp:taxon-name><tp:taxon-name-part taxon-name-part-type="genus" reg="Vailimia">Vailimia</tp:taxon-name-part></tp:taxon-name></italic> Kammerer, 2006. Also, <italic><tp:taxon-name><tp:taxon-name-part taxon-name-part-type="genus" reg="Ghatippus">Ghatippus</tp:taxon-name-part></tp:taxon-name></italic> gen. nov. is the only plexippine reported to have a bifurcated male fang with nearly co-equal branch points (Figs <xref ref-type="fig" rid="F3">6</xref>, <xref ref-type="fig" rid="F4">12</xref>).</p><p>From <italic><tp:taxon-name><tp:taxon-name-part taxon-name-part-type="genus" reg="Hyllus">Hyllus</tp:taxon-name-part></tp:taxon-name></italic>, <italic><tp:taxon-name><tp:taxon-name-part taxon-name-part-type="genus" reg="Ghatippus">Ghatippus</tp:taxon-name-part></tp:taxon-name></italic> gen. nov. differs in carapace (higher, box-shaped, PLEs on tubercles in <italic><tp:taxon-name><tp:taxon-name-part taxon-name-part-type="genus" reg="Ghatippus">Ghatippus</tp:taxon-name-part></tp:taxon-name></italic> gen. nov. vs relatively lower, rounder, no tubercles in <italic><tp:taxon-name><tp:taxon-name-part taxon-name-part-type="genus" reg="Hyllus">Hyllus</tp:taxon-name-part></tp:taxon-name></italic>), <abbrev xmlns:xlink="http://www.w3.org/1999/xlink" xlink:title="retrolateral tibial apophysis" id="ABBRID0EUXAG" xlink:type="simple">RTA</abbrev> (simple, short vs serrated, wide), cymbium (laterally narrow with a narrow apex vs robust, laterally wide with a broader apex), and copulatory ducts (short vs long). From <italic><tp:taxon-name><tp:taxon-name-part taxon-name-part-type="genus" reg="Thyene">Thyene</tp:taxon-name-part></tp:taxon-name></italic>, <italic><tp:taxon-name><tp:taxon-name-part taxon-name-part-type="genus" reg="Ghatippus">Ghatippus</tp:taxon-name-part></tp:taxon-name></italic> gen. nov. differs in embolus length (medium in <italic><tp:taxon-name><tp:taxon-name-part taxon-name-part-type="genus" reg="Ghatippus">Ghatippus</tp:taxon-name-part></tp:taxon-name></italic> gen. nov. vs long and coiled in <italic><tp:taxon-name><tp:taxon-name-part taxon-name-part-type="genus" reg="Thyene">Thyene</tp:taxon-name-part></tp:taxon-name></italic>), copulatory ducts (short vs long), and carapace (higher, box-shaped, PLEs on tubercles vs relatively lower, rounder, no tubercles). From <italic><tp:taxon-name><tp:taxon-name-part taxon-name-part-type="genus" reg="Vailimia">Vailimia</tp:taxon-name-part></tp:taxon-name></italic>, <italic><tp:taxon-name><tp:taxon-name-part taxon-name-part-type="genus" reg="Ghatippus">Ghatippus</tp:taxon-name-part></tp:taxon-name></italic> gen. nov. differs in embolus length (medium in <italic><tp:taxon-name><tp:taxon-name-part taxon-name-part-type="genus" reg="Ghatippus">Ghatippus</tp:taxon-name-part></tp:taxon-name></italic> gen. nov. vs long in <italic><tp:taxon-name><tp:taxon-name-part taxon-name-part-type="genus" reg="Vailimia">Vailimia</tp:taxon-name-part></tp:taxon-name></italic>), <abbrev xmlns:xlink="http://www.w3.org/1999/xlink" xlink:title="retrolateral tibial apophysis" id="ABBRID0EQZAG" xlink:type="simple">RTA</abbrev> (simple, short vs curvy, long), and spermathecae (simple vs globular). <italic><tp:taxon-name><tp:taxon-name-part taxon-name-part-type="genus" reg="Ghatippus">Ghatippus</tp:taxon-name-part></tp:taxon-name></italic> gen. nov. also has an oval abdomen and open posture typical for salticids, unlike <italic><tp:taxon-name><tp:taxon-name-part taxon-name-part-type="genus" reg="Vailimia">Vailimia</tp:taxon-name-part></tp:taxon-name></italic>’s pointed abdomen and unusual stance, holding the legs close to the body in a compact crouch.</p><p><italic><tp:taxon-name><tp:taxon-name-part taxon-name-part-type="genus" reg="Ghatippus">Ghatippus</tp:taxon-name-part></tp:taxon-name></italic> gen. nov. is most likely to be confused with <italic><tp:taxon-name><tp:taxon-name-part taxon-name-part-type="genus" reg="Pancorius">Pancorius</tp:taxon-name-part></tp:taxon-name></italic> because of the high, box-shaped carapace with PLEs on tubercles, but <italic><tp:taxon-name><tp:taxon-name-part taxon-name-part-type="genus" reg="Pancorius">Pancorius</tp:taxon-name-part></tp:taxon-name></italic> lacks the membrane-bearing embolus and has distinct epigynal coupling pockets.</p></tp:treatment-sec><tp:treatment-sec><!--Section generated to contain objects referenced in tp:taxon-treatment.--><fig id="F2" position="float" orientation="portrait"><object-id xmlns:xlink="http://www.w3.org/1999/xlink" content-type="doi" xlink:type="simple">10.3897/zookeys.1191.114117.figures2-5</object-id><object-id xmlns:xlink="http://www.w3.org/1999/xlink" content-type="arpha" xlink:type="simple">A56299D7-A4FD-590F-BC32-1E08DB8225A5</object-id><label>Figures 2–5.</label><caption><p><italic><tp:taxon-name><tp:taxon-name-part taxon-name-part-type="genus" reg="Ghatippus">Ghatippus</tp:taxon-name-part><tp:taxon-name-part taxon-name-part-type="species" reg="paschima">paschima</tp:taxon-name-part></tp:taxon-name></italic> sp. nov. genitalia <bold>2</bold> male left palp, ventral view (holotype IBC-BP817) <bold>3</bold> ditto, retrolateral view (holotype IBC-BP817) <bold>4</bold> epigyne, ventral view (paratype IBC-BP818) <bold>5</bold> vulva, dorsal view (paratype IBC-BP818). Scale bars: 0.1 mm.</p></caption><graphic xmlns:xlink="http://www.w3.org/1999/xlink" xlink:href="zookeys-1191-089_article-114117__-g002.jpg" position="float" orientation="portrait" xlink:type="simple" id="oo_983071.jpg"><uri content-type="original_file" xlink:type="simple">https://binary.pensoft.net/fig/983071</uri></graphic></fig><fig id="F3" position="float" orientation="portrait"><object-id xmlns:xlink="http://www.w3.org/1999/xlink" content-type="doi" xlink:type="simple">10.3897/zookeys.1191.114117.figures6-7</object-id><object-id xmlns:xlink="http://www.w3.org/1999/xlink" content-type="arpha" xlink:type="simple">1B9C43A2-490D-5486-800B-9D4BCA2A114E</object-id><label>Figures 6, 7.</label><caption><p><italic><tp:taxon-name><tp:taxon-name-part taxon-name-part-type="genus" reg="Ghatippus">Ghatippus</tp:taxon-name-part><tp:taxon-name-part taxon-name-part-type="species" reg="paschima">paschima</tp:taxon-name-part></tp:taxon-name></italic> sp. nov., dorsal view of left chelicerae <bold>6</bold> paratype male, IBP-BP819 <bold>7</bold> paratype female, IBC-BP820 (arrow points to the true tip on the male chelicera bearing the venom duct). Scale bars: 0.1 mm.</p></caption><graphic xmlns:xlink="http://www.w3.org/1999/xlink" xlink:href="zookeys-1191-089_article-114117__-g003.jpg" position="float" orientation="portrait" xlink:type="simple" id="oo_983072.jpg"><uri content-type="original_file" xlink:type="simple">https://binary.pensoft.net/fig/983072</uri></graphic></fig><fig id="F4" position="float" orientation="portrait"><object-id xmlns:xlink="http://www.w3.org/1999/xlink" content-type="doi" xlink:type="simple">10.3897/zookeys.1191.114117.figures8-17</object-id><object-id xmlns:xlink="http://www.w3.org/1999/xlink" content-type="arpha" xlink:type="simple">91A6C6F9-0735-5D7B-AB62-BC0758F9AFD6</object-id><label>Figures 8–17.</label><caption><p><italic><tp:taxon-name><tp:taxon-name-part taxon-name-part-type="genus" reg="Ghatippus">Ghatippus</tp:taxon-name-part><tp:taxon-name-part taxon-name-part-type="species" reg="paschima">paschima</tp:taxon-name-part></tp:taxon-name></italic> sp. nov. <bold>8</bold> male (paratype IBC-BP819) carapace, dorsal view <bold>9</bold> ditto, side view <bold>10, 11</bold> male endite, ventral and dorsal view respectively (paratype IBC-BP819) <bold>12</bold> male right chelicera, dorsal view (paratype IBC-BP819) <bold>13</bold> female left chelicera, dorsal view (paratype IBC-BP820) <bold>14</bold> male left femur of leg I, prolateral view (paratype IBC-BP819) <bold>15</bold> female left femur of leg I, prolateral view (paratype IBC-BP820) <bold>16</bold> male left femur of leg I, retrolateral view (paratype IBC-BP819) <bold>17</bold> female left femur of leg I, retrolateral view (paratype IBC-BP820). Scale bars: 1.0 mm (<bold>6, 7</bold>); 0.1 mm (<bold>8–15</bold>).</p></caption><graphic xmlns:xlink="http://www.w3.org/1999/xlink" xlink:href="zookeys-1191-089_article-114117__-g004.jpg" position="float" orientation="portrait" xlink:type="simple" id="oo_983073.jpg"><uri content-type="original_file" xlink:type="simple">https://binary.pensoft.net/fig/983073</uri></graphic></fig><fig id="F5" position="float" orientation="portrait"><object-id xmlns:xlink="http://www.w3.org/1999/xlink" content-type="doi" xlink:type="simple">10.3897/zookeys.1191.114117.figures18-25</object-id><object-id xmlns:xlink="http://www.w3.org/1999/xlink" content-type="arpha" xlink:type="simple">15B178A0-70CD-517E-994E-EB896124078E</object-id><label>Figures 18–25.</label><caption><p><italic><tp:taxon-name><tp:taxon-name-part taxon-name-part-type="genus" reg="Ghatippus">Ghatippus</tp:taxon-name-part><tp:taxon-name-part taxon-name-part-type="species" reg="paschima">paschima</tp:taxon-name-part></tp:taxon-name></italic> sp. nov. genitalia (top row) and alcohol preserved types habitus (bottom row) <bold>18</bold> male (holotype IBC-BP817) left palp, ventral view <bold>19</bold> ditto, retrolateral view <bold>20</bold> epigyne, ventral view (paratype IBC-BP818) <bold>21</bold> vulva, dorsal view (paratype IBC-BP818) <bold>22</bold> male (holotype IBC-BP817), dorsal view <bold>23</bold> ditto, ventral view <bold>24</bold> female (paratype IBC-BP818), dorsal view <bold>25</bold> ditto, ventral view. Scale bars: 0.1 mm for genitalia; 1.0 mm for bodies.</p></caption><graphic xmlns:xlink="http://www.w3.org/1999/xlink" xlink:href="zookeys-1191-089_article-114117__-g005.jpg" position="float" orientation="portrait" xlink:type="simple" id="oo_983074.jpg"><uri content-type="original_file" xlink:type="simple">https://binary.pensoft.net/fig/983074</uri></graphic></fig><fig id="F6" position="float" orientation="portrait"><object-id xmlns:xlink="http://www.w3.org/1999/xlink" content-type="doi" xlink:type="simple">10.3897/zookeys.1191.114117.figures26-40</object-id><object-id xmlns:xlink="http://www.w3.org/1999/xlink" content-type="arpha" xlink:type="simple">4C31C482-D94D-58C4-9295-BF8E02266084</object-id><label>Figures 26–40.</label><caption><p>Habitus of <italic><tp:taxon-name><tp:taxon-name-part taxon-name-part-type="genus" reg="Ghatippus">Ghatippus</tp:taxon-name-part><tp:taxon-name-part taxon-name-part-type="species" reg="paschima">paschima</tp:taxon-name-part></tp:taxon-name></italic> sp. nov. <bold>26–31</bold> male (IBC-BP828/ AS19.4384) <bold>32–34</bold> male (IBC-BP833/ AS19.3805) <bold>35–38</bold> female, (IBC-BP834/ AS19.3814) <bold>39, 40</bold> (IBC-BP835/ AS19.3821). Scale bar: 1.0 mm.</p></caption><graphic xmlns:xlink="http://www.w3.org/1999/xlink" xlink:href="zookeys-1191-089_article-114117__-g006.jpg" position="float" orientation="portrait" xlink:type="simple" id="oo_983075.jpg"><uri content-type="original_file" xlink:type="simple">https://binary.pensoft.net/fig/983075</uri></graphic></fig><fig id="F1" position="float" orientation="portrait"><object-id xmlns:xlink="http://www.w3.org/1999/xlink" content-type="doi" xlink:type="simple">10.3897/zookeys.1191.114117.figure1</object-id><object-id xmlns:xlink="http://www.w3.org/1999/xlink" content-type="arpha" xlink:type="simple">2BDA6790-4A4A-5C15-A02C-4A77DC375079</object-id><label>Figure 1.</label><caption><p>Maximum-likelihood tree, best tree of 10 replicates inferred using IQ-TREE, from concatenated dataset of 3060 ultraconserved element loci. Numbers at the nodes are percentage of 1000 bootstrap replicates recovering the clade. <italic><tp:taxon-name><tp:taxon-name-part taxon-name-part-type="genus" reg="Ghatippus">Ghatippus</tp:taxon-name-part><tp:taxon-name-part taxon-name-part-type="species" reg="paschima">paschima</tp:taxon-name-part></tp:taxon-name></italic> sp. nov. is recovered distantly (see Clade 1) from morphologically similar <italic><tp:taxon-name><tp:taxon-name-part taxon-name-part-type="genus" reg="Hyllus">Hyllus</tp:taxon-name-part></tp:taxon-name></italic> and <italic><tp:taxon-name><tp:taxon-name-part taxon-name-part-type="genus" reg="Pancorius">Pancorius</tp:taxon-name-part></tp:taxon-name></italic> (see Clade 2).</p></caption><graphic xmlns:xlink="http://www.w3.org/1999/xlink" xlink:href="zookeys-1191-089_article-114117__-g001.jpg" position="float" orientation="portrait" xlink:type="simple" id="oo_983070.jpg"><uri content-type="original_file" xlink:type="simple">https://binary.pensoft.net/fig/983070</uri></graphic></fig></tp:treatment-sec></tp:taxon-treatment>
