# Supplementary material for: ﻿Ghatippuspaschima, a new species and genus of plexippine jumping spider from the Western Ghats of India (Salticidae, Plexippini, Plexippina)
Source: Zookeys. 2024 Feb 12;1191:89–103. doi: 10.3897/zookeys.1191.114117 (PMC10880105; doi:10.3897/zookeys.1191.114117)
Supplement: XML Treatment for Ghatippus paschima [file zookeys.1191.114117-treatment2.xml]

<!DOCTYPE tp:taxon-treatment
  PUBLIC "-//TaxonX//DTD Taxonomic Treatment Publishing DTD v0 20100105//EN" "tax-treatment-NSO.dtd">
<tp:taxon-treatment xmlns:tp="http://www.plazi.org/taxpub"><tp:treatment-meta><kwd-group><label>Taxon classification</label><kwd>
                <named-content content-type="kingdom">Animalia</named-content>
              </kwd><kwd>
                <named-content content-type="order">Araneae</named-content>
              </kwd><kwd>
                <named-content content-type="family">Salticidae</named-content>
              </kwd></kwd-group><mixed-citation publication-type="journal"><person-group><name><surname>Marathe</surname><given-names>Kiran</given-names></name><name><surname>Maddison</surname><given-names>Wayne P.</given-names></name><name><surname>Kunte</surname><given-names>Krushnamegh</given-names></name></person-group><article-title>﻿<italic><tp:taxon-name><tp:taxon-name-part taxon-name-part-type="genus" reg="Ghatippus">Ghatippus</tp:taxon-name-part><tp:taxon-name-part taxon-name-part-type="species" reg="paschima">paschima</tp:taxon-name-part></tp:taxon-name></italic>, a new species and genus of plexippine jumping spider from the Western Ghats of India (<tp:taxon-name><tp:taxon-name-part taxon-name-part-type="family">Salticidae</tp:taxon-name-part></tp:taxon-name>, <tp:taxon-name><tp:taxon-name-part taxon-name-part-type="tribe">Plexippini</tp:taxon-name-part></tp:taxon-name>, <tp:taxon-name><tp:taxon-name-part taxon-name-part-type="subtribe">Plexippina</tp:taxon-name-part></tp:taxon-name>)</article-title><source>Zookeys</source><day>12</day><month>02</month><year>2024</year><volume>1191</volume><fpage>89</fpage><lpage>103</lpage><pub-id pub-id-type="doi">10.3897/zookeys.1191.114117</pub-id></mixed-citation></tp:treatment-meta><tp:nomenclature><label>﻿</label><tp:taxon-name>
              <object-id xmlns:xlink="http://www.w3.org/1999/xlink" content-type="arpha" xlink:type="simple">26539105-8AD8-5EDF-AE9E-014065D33058</object-id>
              <tp:taxon-name-part taxon-name-part-type="genus" reg="Ghatippus">Ghatippus</tp:taxon-name-part>
              <tp:taxon-name-part taxon-name-part-type="species" reg="paschima">paschima</tp:taxon-name-part>
              <object-id xmlns:xlink="http://www.w3.org/1999/xlink" content-type="zoobank" xlink:type="simple">https://zoobank.org/FAD7F75C-B5B9-4B6B-ABF4-621D8073A3C5</object-id>
            </tp:taxon-name><tp:taxon-authority>Marathe &amp; Maddison</tp:taxon-authority><tp:taxon-status xmlns:xlink="http://www.w3.org/1999/xlink" xlink:type="simple">sp. nov.</tp:taxon-status><xref ref-type="fig" rid="F2">Figs 2–5</xref><xref ref-type="fig" rid="F3">, 6, 7</xref><xref ref-type="fig" rid="F4">, 8–17</xref><xref ref-type="fig" rid="F5">, 18–25</xref><xref ref-type="fig" rid="F6">, 26–40</xref></tp:nomenclature><tp:treatment-sec sec-type="type material" id="SECID0ES3AG"><title>Type materials.</title><p>All from India: Karnataka: Kodagu: Yavakapadi, Honey Valley area and deposited in Biodiversity Lab Research Collections, <abbrev xmlns:xlink="http://www.w3.org/1999/xlink" xlink:title="National Centre for Biological Sciences" id="ABBRID0EY3AG" xlink:type="simple">NCBS</abbrev>. <bold><italic>Holotype</italic></bold>: Male, IBC-BP817, <named-content xmlns:xlink="http://www.w3.org/1999/xlink" content-type="dwc:verbatimCoordinates" xlink:type="simple"><named-content content-type="geo-json" specific-use="{&#34;type&#34;:&#34;Point&#34;,&#34;coordinates&#34;:[75.658100,12.220200]}" id="NCID0EC4AG" xlink:type="simple">12.2202°N, 75.6581°E</named-content></named-content>, 1190–1230 m elev., 24 June 2019, K. Marathe &amp; W. Maddison, WPM#19-071. <bold><italic>Paratypes</italic></bold>: 5 ♂♂ and 5 ♀♀ (IBC-BP818 – IBC-BP827), data same as the holotype • 4 ♂♂ and 1 ♀ (IBC-BP828 – IBC-BP832), buildings and roadside, <named-content xmlns:xlink="http://www.w3.org/1999/xlink" content-type="dwc:verbatimCoordinates" xlink:type="simple"><named-content content-type="geo-json" specific-use="{&#34;type&#34;:&#34;Point&#34;,&#34;coordinates&#34;:[75.660000,12.220000]}" id="NCID0EN4AG" xlink:type="simple">12.22°N, 75.66°E</named-content></named-content>, 1100 m elev., 23–28 June 2019, W. Maddison &amp; K. Marathe, WPM#19-069 • 4 ♂♂ and 4 ♀♀ (IBC-BP833 – IBC-BP840), along stream, 12.220 to 12.221°N, 75.657 to 75.658°E, 1190 m elev., 24 June 2019, W. Maddison &amp; K. Marathe, WPM#19-070 • 3 ♂♂ (IBC-BP841 – IBC-BP843), forest &amp; grassland, 12.2156 to 12.2157°N, 75.6597 to 75.6606°E, 1300 m elev., 25 June 2019, W. Maddison &amp; K. Marathe, WPM#19-075 • 2 ♂♂ (IBC-BP844 – IBC-BP845), forest &amp; edge, 12.215 to 12.216°N, 75.659 to 75.661°E, 1300 m elev., 25 June 2019, W. Maddison &amp; K. Marathe, WPM#19-077 • 1 ♀ (IBC-BP846), grassland, 12.2145°N, 75.653–75.654°E, 1280–1380 m elev., 26 June 2019, W. Maddison &amp; K. Marathe, WPM#19-080 • 1 ♂ (IBC-BX501), Chingara Falls,<named-content xmlns:xlink="http://www.w3.org/1999/xlink" content-type="dwc:verbatimCoordinates" xlink:type="simple"><named-content content-type="geo-json" specific-use="{&#34;type&#34;:&#34;Point&#34;,&#34;coordinates&#34;:[75.653000,12.232000]}" id="NCID0EV4AG" xlink:type="simple">12.232°N, 75.653°E</named-content></named-content>, 970 m elev., 27 June 2019, Maddison/ Marathe/ Abhijith/ Pavan, WPM#19-084 • 1 ♂ (IBC-BX502), open woodland,<named-content xmlns:xlink="http://www.w3.org/1999/xlink" content-type="dwc:verbatimCoordinates" xlink:type="simple"><named-content content-type="geo-json" specific-use="{&#34;type&#34;:&#34;Point&#34;,&#34;coordinates&#34;:[75.661000,12.216000]}" id="NCID0E44AG" xlink:type="simple">12.216°N, 75.661°E</named-content></named-content>, 1320 m elev., 28 June 2019, K. Marathe &amp; W. Maddison, WPM#19-088.</p><fig id="F2" position="float" orientation="portrait"><object-id xmlns:xlink="http://www.w3.org/1999/xlink" content-type="doi" xlink:type="simple">10.3897/zookeys.1191.114117.figures2-5</object-id><object-id xmlns:xlink="http://www.w3.org/1999/xlink" content-type="arpha" xlink:type="simple">A56299D7-A4FD-590F-BC32-1E08DB8225A5</object-id><label>Figures 2–5.</label><caption><p><italic><tp:taxon-name><tp:taxon-name-part taxon-name-part-type="genus" reg="Ghatippus">Ghatippus</tp:taxon-name-part><tp:taxon-name-part taxon-name-part-type="species" reg="paschima">paschima</tp:taxon-name-part></tp:taxon-name></italic> sp. nov. genitalia <bold>2</bold> male left palp, ventral view (holotype IBC-BP817) <bold>3</bold> ditto, retrolateral view (holotype IBC-BP817) <bold>4</bold> epigyne, ventral view (paratype IBC-BP818) <bold>5</bold> vulva, dorsal view (paratype IBC-BP818). Scale bars: 0.1 mm.</p></caption><graphic xmlns:xlink="http://www.w3.org/1999/xlink" xlink:href="zookeys-1191-089_article-114117__-g002.jpg" position="float" orientation="portrait" xlink:type="simple" id="oo_983071.jpg"><uri content-type="original_file" xlink:type="simple">https://binary.pensoft.net/fig/983071</uri></graphic></fig><fig id="F3" position="float" orientation="portrait"><object-id xmlns:xlink="http://www.w3.org/1999/xlink" content-type="doi" xlink:type="simple">10.3897/zookeys.1191.114117.figures6-7</object-id><object-id xmlns:xlink="http://www.w3.org/1999/xlink" content-type="arpha" xlink:type="simple">1B9C43A2-490D-5486-800B-9D4BCA2A114E</object-id><label>Figures 6, 7.</label><caption><p><italic><tp:taxon-name><tp:taxon-name-part taxon-name-part-type="genus" reg="Ghatippus">Ghatippus</tp:taxon-name-part><tp:taxon-name-part taxon-name-part-type="species" reg="paschima">paschima</tp:taxon-name-part></tp:taxon-name></italic> sp. nov., dorsal view of left chelicerae <bold>6</bold> paratype male, IBP-BP819 <bold>7</bold> paratype female, IBC-BP820 (arrow points to the true tip on the male chelicera bearing the venom duct). Scale bars: 0.1 mm.</p></caption><graphic xmlns:xlink="http://www.w3.org/1999/xlink" xlink:href="zookeys-1191-089_article-114117__-g003.jpg" position="float" orientation="portrait" xlink:type="simple" id="oo_983072.jpg"><uri content-type="original_file" xlink:type="simple">https://binary.pensoft.net/fig/983072</uri></graphic></fig><fig id="F4" position="float" orientation="portrait"><object-id xmlns:xlink="http://www.w3.org/1999/xlink" content-type="doi" xlink:type="simple">10.3897/zookeys.1191.114117.figures8-17</object-id><object-id xmlns:xlink="http://www.w3.org/1999/xlink" content-type="arpha" xlink:type="simple">91A6C6F9-0735-5D7B-AB62-BC0758F9AFD6</object-id><label>Figures 8–17.</label><caption><p><italic><tp:taxon-name><tp:taxon-name-part taxon-name-part-type="genus" reg="Ghatippus">Ghatippus</tp:taxon-name-part><tp:taxon-name-part taxon-name-part-type="species" reg="paschima">paschima</tp:taxon-name-part></tp:taxon-name></italic> sp. nov. <bold>8</bold> male (paratype IBC-BP819) carapace, dorsal view <bold>9</bold> ditto, side view <bold>10, 11</bold> male endite, ventral and dorsal view respectively (paratype IBC-BP819) <bold>12</bold> male right chelicera, dorsal view (paratype IBC-BP819) <bold>13</bold> female left chelicera, dorsal view (paratype IBC-BP820) <bold>14</bold> male left femur of leg I, prolateral view (paratype IBC-BP819) <bold>15</bold> female left femur of leg I, prolateral view (paratype IBC-BP820) <bold>16</bold> male left femur of leg I, retrolateral view (paratype IBC-BP819) <bold>17</bold> female left femur of leg I, retrolateral view (paratype IBC-BP820). Scale bars: 1.0 mm (<bold>6, 7</bold>); 0.1 mm (<bold>8–15</bold>).</p></caption><graphic xmlns:xlink="http://www.w3.org/1999/xlink" xlink:href="zookeys-1191-089_article-114117__-g004.jpg" position="float" orientation="portrait" xlink:type="simple" id="oo_983073.jpg"><uri content-type="original_file" xlink:type="simple">https://binary.pensoft.net/fig/983073</uri></graphic></fig></tp:treatment-sec><tp:treatment-sec sec-type="etymology" id="SECID0EMBBG"><title>Etymology.</title><p>The specific epithet <italic>paschima</italic>, a noun in apposition, means “west” in both Sanskrit and Kannada.</p></tp:treatment-sec><tp:treatment-sec sec-type="diagnosis" id="SECID0E3BBG"><title>Diagnosis.</title><p>As there is only one species in the genus, see the generic diagnosis.</p></tp:treatment-sec><tp:treatment-sec sec-type="description" id="SECID0EBCBG"><title>Description.</title><p><bold>Male</bold> (focal specimen, holotype, IBC-BP817). <bold><italic>Measurements</italic></bold>: Carapace 3.9 long, 3.3 wide. Abdomen 4 long, 2.5 wide. <bold><italic>Leg measurements</italic></bold>: I–9.4 (3.1, 1.9, 2.3, 1.2, 0.9); II–6.9 (2.1, 1.6, 1.3, 1, 0.9); III–7.1 (2.6, 1.5, 1.7, 0.6, 0.7); IV–7.2 (2.2, 1.2, 1.7, 1.3, 0.8). Leg formula I-III-IV-II. <bold><italic>Carapace</italic></bold> mostly brown mottled with black. Ocular area dark brown, sparsely covered with lustrous yellowish-golden hairs. Distinct black bulge behind each <abbrev xmlns:xlink="http://www.w3.org/1999/xlink" xlink:title="anterior lateral eye" id="ABBRID0ESCBG" xlink:type="simple">ALE</abbrev> (Figs <xref ref-type="fig" rid="F4">8</xref>, <xref ref-type="fig" rid="F4">9</xref>, <xref ref-type="fig" rid="F5">22</xref>). Black around PMEs and PLEs. Thorax with steep slope, brown, sparsely covered with black hairs. Black along edges. <bold><italic>Clypeus</italic></bold> narrow, brown, covered in white hairs appearing like a moustache. <bold><italic>Chelicerae</italic></bold> dark brown. Vertical, about as wide as carapace, bulging. Fangs bifid, with second fork near true tip (bearing venom duct) and almost as long as tip (Figs <xref ref-type="fig" rid="F3">6</xref>, <xref ref-type="fig" rid="F4">12</xref>). <bold><italic>Palp</italic></bold> (Figs <xref ref-type="fig" rid="F2">2</xref>, <xref ref-type="fig" rid="F2">3</xref>, <xref ref-type="fig" rid="F5">18</xref>, <xref ref-type="fig" rid="F5">19</xref>) yellowish brown. Tibia about as long as patella. Relatively narrow cymbium. Medium-long embolus arising from base at about 7–8 o’clock. Retrolateral edge of embolus extended as firm transparent membrane. Simple kidney-bean-shaped tegulum, gently curved proximally. <abbrev xmlns:xlink="http://www.w3.org/1999/xlink" xlink:title="retrolateral tibial apophysis" id="ABBRID0EDEBG" xlink:type="simple">RTA</abbrev> short and wide blade, simple. <bold><italic>Legs</italic></bold> mostly yellowish, brownish near joints, generally robust. Femur I and II distinctively dark brown, robust, and stout, with vertical fringe of short black hairs dorsally and, near patella, posteriolaterally. Metatarsus I with ventral fringe of black hairs, and weaker fringe on metatarsus II. <bold><italic>Abdomen</italic></bold> ovoid, medium to dark brown, covered with scales that in life have golden or reddish sheen. Indistinct basal band paler, as are muscle attachment points and posterior medial chevron. Two distinct pale spots in posterior half, one on either side of chevron, and two smaller spots just in front of spinnerets. Spinnerets yellowish, covered with black hairs.</p><fig id="F5" position="float" orientation="portrait"><object-id xmlns:xlink="http://www.w3.org/1999/xlink" content-type="doi" xlink:type="simple">10.3897/zookeys.1191.114117.figures18-25</object-id><object-id xmlns:xlink="http://www.w3.org/1999/xlink" content-type="arpha" xlink:type="simple">15B178A0-70CD-517E-994E-EB896124078E</object-id><label>Figures 18–25.</label><caption><p><italic><tp:taxon-name><tp:taxon-name-part taxon-name-part-type="genus" reg="Ghatippus">Ghatippus</tp:taxon-name-part><tp:taxon-name-part taxon-name-part-type="species" reg="paschima">paschima</tp:taxon-name-part></tp:taxon-name></italic> sp. nov. genitalia (top row) and alcohol preserved types habitus (bottom row) <bold>18</bold> male (holotype IBC-BP817) left palp, ventral view <bold>19</bold> ditto, retrolateral view <bold>20</bold> epigyne, ventral view (paratype IBC-BP818) <bold>21</bold> vulva, dorsal view (paratype IBC-BP818) <bold>22</bold> male (holotype IBC-BP817), dorsal view <bold>23</bold> ditto, ventral view <bold>24</bold> female (paratype IBC-BP818), dorsal view <bold>25</bold> ditto, ventral view. Scale bars: 0.1 mm for genitalia; 1.0 mm for bodies.</p></caption><graphic xmlns:xlink="http://www.w3.org/1999/xlink" xlink:href="zookeys-1191-089_article-114117__-g005.jpg" position="float" orientation="portrait" xlink:type="simple" id="oo_983074.jpg"><uri content-type="original_file" xlink:type="simple">https://binary.pensoft.net/fig/983074</uri></graphic></fig><p><bold>Female</bold> (focal specimen, paratype, IBC-BP818). <bold><italic>Measurements</italic></bold>: Carapace 3.4 long, 2.8 wide. Abdomen 4.2 long, 2.4 wide. <bold><italic>Leg measurements</italic></bold>: I–5.4 (1.7, 1.1, 1.2, 0.9, 0.5); II–4.9 (1.7, 0.8, 1.2, 0.8, 0.4); III–6.9 (2, 1.2, 1.5, 1.5, 0.7); IV–6.3 (1.7, 1, 1.5, 1.5, 0.6). Leg formula III-IV-I-II. <bold><italic>Carapace</italic></bold> yellow (thorax) to brown (head). Ocular area dark brown, sparsely covered with lustrous white hairs. Distinct black bulge behind each <abbrev xmlns:xlink="http://www.w3.org/1999/xlink" xlink:title="anterior lateral eye" id="ABBRID0ECGBG" xlink:type="simple">ALE</abbrev>. Black around PMEs and PLEs. Thorax with steep slope, yellowish brown, sparsely covered with black hairs. With origin near front, brown band encircles carapace close to transition between ocular area and thorax. Brown along edges. <bold><italic>Clypeus</italic></bold> narrow, brown, covered with white hairs but more sparsely than in male. <bold><italic>Chelicerae</italic></bold> yellowish brown. Vertical, narrower than extent of carapace, not bulging as in male, with simple unbifurcated fangs (Figs <xref ref-type="fig" rid="F3">7</xref>, <xref ref-type="fig" rid="F4">13</xref>). <bold><italic>Legs</italic></bold> mostly yellowish and some brown near joints. <bold><italic>Abdomen</italic></bold> ovoid, dark brown but with paler basal band (extended posteriorly to encircle the abdomen), muscle attachment points, and posterior medial chevron. On either of the chevron the brown is especially dark, almost black, and contains distinct pale spot (Fig. <xref ref-type="fig" rid="F5">24</xref>). <bold><italic>Epigyne</italic></bold> (Figs <xref ref-type="fig" rid="F2">4</xref>, <xref ref-type="fig" rid="F2">5</xref>, <xref ref-type="fig" rid="F5">20</xref>, <xref ref-type="fig" rid="F5">21</xref>): two crescent-shaped anterior copulatory openings share common atrium. No epigynal coupling pocket visible, though there is slight medial indentation of the epigastric furrow. Simple round spermathecae with flattened (lamellar) copulatory ducts ventrally. Fertilizations ducts broad, placed anteriorly on spermathecae.</p><fig id="F6" position="float" orientation="portrait"><object-id xmlns:xlink="http://www.w3.org/1999/xlink" content-type="doi" xlink:type="simple">10.3897/zookeys.1191.114117.figures26-40</object-id><object-id xmlns:xlink="http://www.w3.org/1999/xlink" content-type="arpha" xlink:type="simple">4C31C482-D94D-58C4-9295-BF8E02266084</object-id><label>Figures 26–40.</label><caption><p>Habitus of <italic><tp:taxon-name><tp:taxon-name-part taxon-name-part-type="genus" reg="Ghatippus">Ghatippus</tp:taxon-name-part><tp:taxon-name-part taxon-name-part-type="species" reg="paschima">paschima</tp:taxon-name-part></tp:taxon-name></italic> sp. nov. <bold>26–31</bold> male (IBC-BP828/ AS19.4384) <bold>32–34</bold> male (IBC-BP833/ AS19.3805) <bold>35–38</bold> female, (IBC-BP834/ AS19.3814) <bold>39, 40</bold> (IBC-BP835/ AS19.3821). Scale bar: 1.0 mm.</p></caption><graphic xmlns:xlink="http://www.w3.org/1999/xlink" xlink:href="zookeys-1191-089_article-114117__-g006.jpg" position="float" orientation="portrait" xlink:type="simple" id="oo_983075.jpg"><uri content-type="original_file" xlink:type="simple">https://binary.pensoft.net/fig/983075</uri></graphic></fig></tp:treatment-sec><tp:treatment-sec sec-type="material" id="SECID0ERIBG"><title>Additional materials.</title><p>All from India: Kerala: near Thalappuzha, Fringe Ford, and deposited in Biodiversity Lab Research Collections, <abbrev xmlns:xlink="http://www.w3.org/1999/xlink" xlink:title="National Centre for Biological Sciences" id="ABBRID0EXIBG" xlink:type="simple">NCBS</abbrev>. 1 ♂ (IBC-BX503), forest path, 11.888°N, 75.692–75.963°E, 1020 m elev., 1 July 2019, W. Maddison &amp; K. Marathe, WPM#19-095 • 1 ♀ (IBC-BX504), camp area, <named-content xmlns:xlink="http://www.w3.org/1999/xlink" content-type="dwc:verbatimCoordinates" xlink:type="simple"><named-content content-type="geo-json" specific-use="{&#34;type&#34;:&#34;Point&#34;,&#34;coordinates&#34;:[75.965000,11.884000]}" id="NCID0E5IBG" xlink:type="simple">11.884°N, 75.965°E</named-content></named-content>, 990 m elev., 1–2 July 2019, W. Maddison &amp; K. Marathe, WPM#19-099 • 3 ♂♂ and 1 ♀ (IBC-BX505 – IBC-BX508), forest, <named-content xmlns:xlink="http://www.w3.org/1999/xlink" content-type="dwc:verbatimCoordinates" xlink:type="simple"><named-content content-type="geo-json" specific-use="{&#34;type&#34;:&#34;Point&#34;,&#34;coordinates&#34;:[75.970000,11.880000]}" id="NCID0EGJBG" xlink:type="simple">11.88°N, 75.97°E</named-content></named-content>, 1150 m elev., 2 July 2019, K. Marathe &amp; W. Maddison, WPM#19-102.</p></tp:treatment-sec><tp:treatment-sec sec-type="natural history" id="SECID0ELJBG"><title>Natural history.</title><p><italic><tp:taxon-name><tp:taxon-name-part taxon-name-part-type="genus" reg="Ghatippus">Ghatippus</tp:taxon-name-part><tp:taxon-name-part taxon-name-part-type="species" reg="paschima">paschima</tp:taxon-name-part></tp:taxon-name></italic> sp. nov. was found commonly in both Kodagu and Kerala. Most collecting days in both locations were rainy and overcast. The spiders seemed to be exclusively vegetation dwellers, often found on small to medium-sized trees. Although they were collected from diverse habitats, they were mostly collected in the understorey, edge, and disturbed habitats of the evergreen forests of Honey Valley Estate in Kodagu. In Fringe Ford, Kerala, they were collected from the secondary evergreen growth of an inoperative tea estate.</p><p>While male and female salticids typically differ in colour, sexual dimorphism in the fangs is noteworthy. Male fangs are bifid, but female fangs are not (Figs <xref ref-type="fig" rid="F3">6</xref>, <xref ref-type="fig" rid="F3">7</xref>, <xref ref-type="fig" rid="F4">12</xref>, <xref ref-type="fig" rid="F4">13</xref>). The bifid fangs may possibly be used to hold females during mating, in male-to-male combat, or have a sex-limited ecological function.</p></tp:treatment-sec><tp:treatment-sec sec-type="discussion" id="SECID0EOKBG"><title>Discussion.</title><p>Plexippines account for about ~9% of the total salticid diversity worldwide, with about ~8% of the world’s plexippine diversity documented in India (<xref ref-type="bibr" rid="B25">World Spider Catalog 2023</xref>). The 45 plexippine species previously known from India, out of 566 species worldwide, belong to 16 genera (<xref ref-type="bibr" rid="B2">Caleb 2019</xref>; <xref ref-type="bibr" rid="B25">World Spider Catalog 2023</xref>): <italic><tp:taxon-name><tp:taxon-name-part taxon-name-part-type="genus" reg="Anarrhotus">Anarrhotus</tp:taxon-name-part></tp:taxon-name></italic> Simon, 1902 (1 sp. in India, of 2 worldwide), <italic><tp:taxon-name><tp:taxon-name-part taxon-name-part-type="genus" reg="Burmattus">Burmattus</tp:taxon-name-part></tp:taxon-name></italic> Prószyński, 1992 (1 in India, of 5 worldwide), <italic><tp:taxon-name><tp:taxon-name-part taxon-name-part-type="genus" reg="Colopsus">Colopsus</tp:taxon-name-part></tp:taxon-name></italic> Simon, 1902 (3 of 8), <italic><tp:taxon-name><tp:taxon-name-part taxon-name-part-type="genus" reg="Dexippus">Dexippus</tp:taxon-name-part></tp:taxon-name></italic> Thorell, 1891 (3 of 4), <italic><tp:taxon-name><tp:taxon-name-part taxon-name-part-type="genus" reg="Epeus">Epeus</tp:taxon-name-part></tp:taxon-name></italic> G. W. Peckham &amp; E. G. Peckham, 1886 (5 of 19), <italic><tp:taxon-name><tp:taxon-name-part taxon-name-part-type="genus" reg="Evarcha">Evarcha</tp:taxon-name-part></tp:taxon-name></italic> Simon, 1902 (3 of 92), <italic><tp:taxon-name><tp:taxon-name-part taxon-name-part-type="genus" reg="Hyllus">Hyllus</tp:taxon-name-part></tp:taxon-name></italic> C. L. Koch, 1846 (4 of 67), <italic><tp:taxon-name><tp:taxon-name-part taxon-name-part-type="genus" reg="Orientattus">Orientattus</tp:taxon-name-part></tp:taxon-name></italic> Caleb, 2020 (1 of 4), <italic><tp:taxon-name><tp:taxon-name-part taxon-name-part-type="genus" reg="Pancorius">Pancorius</tp:taxon-name-part></tp:taxon-name></italic> Simon, 1902 (9 of 45), <italic><tp:taxon-name><tp:taxon-name-part taxon-name-part-type="genus" reg="Plexippus">Plexippus</tp:taxon-name-part></tp:taxon-name></italic> C. L. Koch, 1846 (4 of 42), <italic><tp:taxon-name><tp:taxon-name-part taxon-name-part-type="genus" reg="Pseudamycus">Pseudamycus</tp:taxon-name-part></tp:taxon-name></italic> Simon, 1885 (1 of 10), <italic><tp:taxon-name><tp:taxon-name-part taxon-name-part-type="genus" reg="Ptocasius">Ptocasius</tp:taxon-name-part></tp:taxon-name></italic> Simon, 1885 (1 of 68), <italic><tp:taxon-name><tp:taxon-name-part taxon-name-part-type="genus" reg="Telamonia">Telamonia</tp:taxon-name-part></tp:taxon-name></italic> Thorell, 1887 (3 of 40), <italic><tp:taxon-name><tp:taxon-name-part taxon-name-part-type="genus" reg="Thyene">Thyene</tp:taxon-name-part></tp:taxon-name></italic> Simon, 1885 (3 of 55), <italic><tp:taxon-name><tp:taxon-name-part taxon-name-part-type="genus" reg="Vailimia">Vailimia</tp:taxon-name-part></tp:taxon-name></italic> Kammerer, 2006 (2 of 6), and <italic><tp:taxon-name><tp:taxon-name-part taxon-name-part-type="genus" reg="Yaginumaella">Yaginumaella</tp:taxon-name-part></tp:taxon-name></italic> Prószyński, 1979 (1 of 14).</p><p>While we are beginning to see a steady uptick in the number of new plexippines being described (<xref ref-type="bibr" rid="B25">World Spider Catalog 2023</xref>), the unique endemic lineages and their radiations in India are still largely unexplored. With the addition of <italic><tp:taxon-name><tp:taxon-name-part taxon-name-part-type="genus" reg="Ghatippus">Ghatippus</tp:taxon-name-part><tp:taxon-name-part taxon-name-part-type="species" reg="paschima">paschima</tp:taxon-name-part></tp:taxon-name></italic> sp. nov., potentially an endemic lineage, the number of plexippines stands at 46 species and 17 genera for India.</p></tp:treatment-sec><ref-list><ref id="B25"><mixed-citation xmlns:xlink="http://www.w3.org/1999/xlink" xlink:type="simple">World Spider Catalog (<year>2023</year>) World Spider Catalog. <ext-link xlink:href="https://wsc.nmbe.ch/" ext-link-type="uri" xlink:type="simple">https://wsc.nmbe.ch/</ext-link> [August 18, 2023]</mixed-citation></ref><ref id="B2"><mixed-citation xmlns:xlink="http://www.w3.org/1999/xlink" xlink:type="simple"><person-group><name name-style="western"><surname>Caleb</surname><given-names>JTD</given-names></name></person-group> (<year>2019</year>) <source>An Annotated Checklist of Jumping Spiders (<tp:taxon-name><tp:taxon-name-part taxon-name-part-type="order">Araneae</tp:taxon-name-part></tp:taxon-name>: <tp:taxon-name><tp:taxon-name-part taxon-name-part-type="family">Salticidae</tp:taxon-name-part></tp:taxon-name>) of India.</source><publisher-name>AkiNik Publications</publisher-name>, <publisher-loc>New Delhi</publisher-loc>, <size units="page">75 pp</size>.</mixed-citation></ref></ref-list></tp:taxon-treatment>
